# Supplementary material for: Volatile Composition and Biological Activity of Jordanian Commercial Samples of R. coriaria L. Fruits
Source: Molecules. 2021 Sep 20;26(18):5691. doi: 10.3390/molecules26185691 (PMC8469490; doi:10.3390/molecules26185691)
Supplement: Supplementary file 1 [file molecules-26-05691-s001.zip]

Archive with 1 entries (1 files):
- molecules-1355474-supplementary.pdf
